# Supplementary material for: A network pharmacology study on analgesic mechanism of Yuanhu-Baizhi herb pair
Source: BMC Complement Med Ther. 2020 Sep 18;20:284. doi: 10.1186/s12906-020-03078-0 (PMC7501664; doi:10.1186/s12906-020-03078-0)
Supplement: Supplementary file 1 — Additional file 1. [file 12906_2020_3078_MOESM1_ESM.xlsx]

## Sheet: Yuanhu
Molecule	Latin binomial nomenclature name	Chinese name	Compounds	SMILES	Drug likeness	F20	F30
1	Corydalis yanhusuo W. T. Wang	Yuanhu (Yanhusuo)	Fumaric Acid	OC(=O)\C=C\C(O)=O	0.948	0.398	0.413
2	Corydalis yanhusuo W. T. Wang	Yuanhu (Yanhusuo)	Allocryptopine	COC1=CC=C2CC(=O)C3=CC4=C(OCO4)C=C3CCN(C)CC2=C1OC	0.376	0.361	0.593
3	Corydalis yanhusuo W. T. Wang	Yuanhu (Yanhusuo)	Coptisine	C1OC2=CC3=C(C=C2O1)C1=[N+](CC3)C=C2C3=C(OCO3)C=CC2=C1	0.566	0.438	0.572
4	Corydalis yanhusuo W. T. Wang	Yuanhu (Yanhusuo)	Protopine	CN1CCC2=CC3=C(OCO3)C=C2C(=O)CC2=CC=C3OCOC3=C2C1	0.438	0.402	0.544
5	Corydalis yanhusuo W. T. Wang	Yuanhu (Yanhusuo)	Stylopine	C1OC2=CC3=C(C=C2O1)[C@@H]1CC2=CC=C4OCOC4=C2CN1CC3	0.414	0.457	0.441
6	Corydalis yanhusuo W. T. Wang	Yuanhu (Yanhusuo)	Palmatine	COC1=CC2=C(C=C1OC)C1=[N+](CC2)C=C2C(OC)=C(OC)C=CC2=C1	0.672	0.508	0.709
7	Corydalis yanhusuo W. T. Wang	Yuanhu (Yanhusuo)	Columbamine	COC1=CC2=C(C=C1O)C1=[N+](CC2)C=C2C(OC)=C(OC)C=CC2=C1	0.676	0.492	0.647
8	Corydalis yanhusuo W. T. Wang	Yuanhu (Yanhusuo)	Bicuculline	CN1CCC2=CC3=C(OCO3)C=C2[C@H]1[C@@H]1OC(=O)C2=C1C=CC1=C2OCO1	0.362	0.504	0.483
9	Corydalis yanhusuo W. T. Wang	Yuanhu (Yanhusuo)	Tetrahydropalmatine	COC1=CC2=C(C=C1OC)[C@@H]1CC3=C(CN1CC2)C(OC)=C(OC)C=C3	0.424	0.454	0.464
10	Corydalis yanhusuo W. T. Wang	Yuanhu (Yanhusuo)	Canadine	COC1=CC=C2CC3N(CCC4=CC5=C(OCO5)C=C34)CC2=C1OC	0.374	0.473	0.494
11	Corydalis yanhusuo W. T. Wang	Yuanhu (Yanhusuo)	(+)-Corybulbine	CC1C2C3=CC(=C(C=C3CCN2CC4=C1C=CC(=C4OC)OC)O)OC	0.392	0.495	0.492
12	Corydalis yanhusuo W. T. Wang	Yuanhu (Yanhusuo)	(+)-Corydaline	COC1=CC2=C(C=C1OC)[C@H]1[C@@H](C)C3=C(CN1CC2)C(OC)=C(OC)C=C3	0.394	0.494	0.507
13	Corydalis yanhusuo W. T. Wang	Yuanhu (Yanhusuo)	Corydalmine	COC1=C(C=C2C3CC4=C(CN3CCC2=C1)C(=C(C=C4)O)OC)OC	0.43	0.461	0.43
14	Corydalis yanhusuo W. T. Wang	Yuanhu (Yanhusuo)	Corydine	CN1CCC2=CC(=C(C3=C2C1CC4=C3C(=C(C=C4)OC)OC)O)OC	0.57	0.406	0.442
15	Corydalis yanhusuo W. T. Wang	Yuanhu (Yanhusuo)	Corypalmine	COC1=CC2=C(CCN3CC4=C(OC)C(OC)=CC=C4CC23)C=C1O	0.434	0.461	0.451
16	Corydalis yanhusuo W. T. Wang	Yuanhu (Yanhusuo)	Dehydrocorybulbine	CC1=C2C=CC(=C(C2=C[N+]3=C1C4=CC(=C(C=C4CC3)O)OC)OC)OC	0.586	0.471	0.578
17	Corydalis yanhusuo W. T. Wang	Yuanhu (Yanhusuo)	Dehydrocorydaline	CC1=C2C=CC(=C(C2=C[N+]3=C1C4=CC(=C(C=C4CC3)OC)OC)OC)OC	0.57	0.486	0.612
18	Corydalis yanhusuo W. T. Wang	Yuanhu (Yanhusuo)	Dehydrocorydalmine	COC1=C(C=C2C(=C1)CC[N+]3=C2C=C4C=CC(=C(C4=C3)OC)O)OC	0.602	0.492	0.644
19	Corydalis yanhusuo W. T. Wang	Yuanhu (Yanhusuo)	Glaucine	COC1=CC2=C(C=C1OC)C1=C3[C@H](C2)N(C)CCC3=CC(OC)=C1OC	0.504	0.386	0.572
20	Corydalis yanhusuo W. T. Wang	Yuanhu (Yanhusuo)	Isocorydine	COC1=CC=C2C[C@@H]3N(C)CCC4=CC(OC)=C(OC)C(=C34)C2=C1O	0.55	0.418	0.42
21	Corydalis yanhusuo W. T. Wang	Yuanhu (Yanhusuo)	Isocorypalmine	COC1=CC2=C(C=C1O)[C@@H]1CC3=C(CN1CC2)C(OC)=C(OC)C=C3	0.432	0.455	0.458
22	Corydalis yanhusuo W. T. Wang	Yuanhu (Yanhusuo)	Leonticine	CN(C)CCC1=C(C(=C(C=C1)OC)O)C=CC2=CC=C(C=C2)OC	0.43	0.564	0.42
23	Corydalis yanhusuo W. T. Wang	Yuanhu (Yanhusuo)	Lirioferine	COc1c(OC)cc2c3c1c1cc(O)c(cc1CC3N(CC2)C)OC	0.478	0.406	0.478
24	Corydalis yanhusuo W. T. Wang	Yuanhu (Yanhusuo)	(+)-N-Methyl Laurotetanine	CN1CCC2=CC(=C(C3=C2C1CC4=CC(=C(C=C43)OC)O)OC)OC	0.488	0.418	0.499
25	Corydalis yanhusuo W. T. Wang	Yuanhu (Yanhusuo)	Norisocorydine	COC1=C(C2=C(CC3C4=C2C(=C(C=C4CCN3)OC)OC)C=C1)O	0.516	0.463	0.349
26	Corydalis yanhusuo W. T. Wang	Yuanhu (Yanhusuo)	Reticulin	CN[C@H]1[C@H](O)[C@@H](O)[C@H](CO)O[C@H]1O[C@H]1[C@H](O[C@H]2[C@H](O)[C@@H](O)[C@H](NC(N)=N)[C@@H](O)[C@@H]2NC(N)=N)O[C@@H](CO)[C@]1(O)C=O	0.872	0.078	0.12
27	Corydalis yanhusuo W. T. Wang	Yuanhu (Yanhusuo)	Scoulerine	COC1=CC2=C(C=C1O)[C@@H]1CC3=C(CN1CC2)C(O)=C(OC)C=C3	0.466	0.481	0.434
28	Corydalis yanhusuo W. T. Wang	Yuanhu (Yanhusuo)	Tetrahydrocoptisine	C1CN2CC3=C(CC2C4=CC5=C(C=C41)OCO5)C=CC6=C3OCO6	0.414	0.457	0.441
29	Corydalis yanhusuo W. T. Wang	Yuanhu (Yanhusuo)	Tetrahydrocorysamine	CC1C2C3=CC4=C(C=C3CCN2CC5=C1C=CC6=C5OCO6)OCO4	0.398	0.464	0.489
30	Corydalis yanhusuo W. T. Wang	Yuanhu (Yanhusuo)	Thaliporphine	CN1CCC2=CC(=C(C3=C2C1CC4=CC(=C(C=C43)OC)OC)O)OC	0.54	0.406	0.439
31	Corydalis yanhusuo W. T. Wang	Yuanhu (Yanhusuo)	Yuanhunine	CC1C2C3=CC(=C(C=C3CCN2CC4=C1C=CC(=C4OC)O)OC)OC	0.382	0.495	0.426
32	Corydalis yanhusuo W. T. Wang	Yuanhu (Yanhusuo)	DL-Tetrahydropalmatine	COc1ccc2c(c1OC)CN3CCc4cc(c(cc4C3C2)OC)OC	0.424	0.454	0.464
33	Corydalis yanhusuo W. T. Wang	Yuanhu (Yanhusuo)	Dehyarocorydaline	COc1cc2CC[n+]3cc4c(OC)c(OC)ccc4c(C)c3c2cc1OC	0.57	0.486	0.612
34	Corydalis yanhusuo W. T. Wang	Yuanhu (Yanhusuo)	Dehydrocorydalmine	COc1cc2CC[n+]3cc4c(OC)c(O)ccc4cc3c2cc1OC	0.602	0.492	0.644
35	Corydalis yanhusuo W. T. Wang	Yuanhu (Yanhusuo)	Tetrahyarocoptisine	C1Oc2cc3CCN4Cc5c(C[C@H]4c3cc2O1)ccc6OCOc56	0.414	0.457	0.441
36	Corydalis yanhusuo W. T. Wang	Yuanhu (Yanhusuo)	codeine	COC1=CC=C2C[C@@H]3[C@@H]4C=C[C@H](O)[C@@H]5OC1=C2[C@]45CCN3C	0.642	0.59	0.507
37	Corydalis yanhusuo W. T. Wang	Yuanhu (Yanhusuo)	cryptopine	CN1CCC2=CC(=C(C=C2C(=O)CC3=C(C1)C4=C(C=C3)OCO4)OC)OC	0.392	0.386	0.564
38	Corydalis yanhusuo W. T. Wang	Yuanhu (Yanhusuo)	d-mannoheptulose	C(C1C(C(C(C(O1)(CO)O)O)O)O)O	0.972	0.367	0.332
39	Corydalis yanhusuo W. T. Wang	Yuanhu (Yanhusuo)	erythritol	OC[C@H](O)[C@H](O)CO	1	0.18	0.394
40	Corydalis yanhusuo W. T. Wang	Yuanhu (Yanhusuo)	morphine	CN1CC[C@@]23[C@H]4OC5=C2C(C[C@@H]1[C@@H]3C=C[C@@H]4O)=CC=C5O	0.622	0.607	0.171
41	Corydalis yanhusuo W. T. Wang	Yuanhu (Yanhusuo)	myoinositol	O[C@H]1[C@H](O)[C@@H](O)[C@H](O)[C@H](O)[C@@H]1O	0.996	0.459	0.622
42	Corydalis yanhusuo W. T. Wang	Yuanhu (Yanhusuo)	narceine	COC1=CC=C(C(=O)CC2=C(CCN(C)C)C=C3OCOC3=C2OC)C(C(O)=O)=C1OC	0.374	0.325	0.491
43	Corydalis yanhusuo W. T. Wang	Yuanhu (Yanhusuo)	norsanguinarine	C1OC2=C(O1)C3=CN=C4C(=C3C=C2)C=CC5=CC6=C(C=C54)OCO6	0.422	0.512	0.606
44	Corydalis yanhusuo W. T. Wang	Yuanhu (Yanhusuo)	papaverine	COC1=CC=C(CC2=C3C=C(OC)C(OC)=CC3=CC=N2)C=C1OC	0.832	0.706	0.244
45	Corydalis yanhusuo W. T. Wang	Yuanhu (Yanhusuo)	sanguinarine	C[N+]1=CC2=C3OCOC3=CC=C2C2=C1C1=CC3=C(OCO3)C=C1C=C2	0.44	0.437	0.561
46	Corydalis yanhusuo W. T. Wang	Yuanhu (Yanhusuo)	sedoheptulose	OC[C@@H](O)[C@@H](O)[C@@H](O)[C@H](O)C(=O)CO	0.988	0.178	0.263
47	Corydalis yanhusuo W. T. Wang	Yuanhu (Yanhusuo)	thebaine	COC1=CC=C2[C@H]3CC4=CC=C(OC)C5=C4[C@@]2(CCN3C)[C@H]1O5	0.452	0.446	0.466

## Sheet: Baizhi
Molecule	Latin binomial nomenclature name	Chinese name	Compounds	SMILES	Drug likeness	F20	F30
1	Angelica dahurica (Fisch.ex Hoffm.) Benth. et Hook. f.	Baizhi	Phellopterin	COc1c2C=CC(=O)Oc2c(OCC=C(C)C)c3occc13	0.55	0.443	0.544
2	Angelica dahurica (Fisch.ex Hoffm.) Benth. et Hook. f.	Baizhi	7-Hydroxycoumarin	OC1=CC=C2C=CC(=O)OC2=C1	0.746	0.534	0.441
3	Angelica dahurica (Fisch.ex Hoffm.) Benth. et Hook. f.	Baizhi	Α-Guriunene	CC1CCC2C(C2(C)C)C3=C(CCC13)C	0.792	0.709	0.604
4	Angelica dahurica (Fisch.ex Hoffm.) Benth. et Hook. f.	Baizhi	Pavilion	COc1cc2C=CC(=O)Oc2cc1O	0.6	0.632	0.555
5	Angelica dahurica (Fisch.ex Hoffm.) Benth. et Hook. f.	Baizhi	Cetylic Acid	CCCCCCCCCCCCCCCC(O)=O	0.906	0.453	0.291
6	Angelica dahurica (Fisch.ex Hoffm.) Benth. et Hook. f.	Baizhi	Scopolin	COC1=C(O[C@@H]2O[C@H](CO)[C@@H](O)[C@H](O)[C@H]2O)C=C2OC(=O)C=CC2=C1	0.692	0.524	0.256
7	Angelica dahurica (Fisch.ex Hoffm.) Benth. et Hook. f.	Baizhi	Byakangelicin	COC1=C2C=COC2=C(OC[C@@H](O)C(C)(C)O)C2=C1C=CC(=O)O2	0.538	0.478	0.545
8	Angelica dahurica (Fisch.ex Hoffm.) Benth. et Hook. f.	Baizhi	Byakangelicol	COc1c2C=CC(=O)Oc2c(OC[C@H]3OC3(C)C)c4occc14	0.514	0.533	0.588
9	Angelica dahurica (Fisch.ex Hoffm.) Benth. et Hook. f.	Baizhi	Xanthotoxol	OC1=C2OC=CC2=CC2=C1OC(=O)C=C2	0.712	0.514	0.546
10	Angelica dahurica (Fisch.ex Hoffm.) Benth. et Hook. f.	Baizhi	Aspartate	N[C@@H](CC(O)=O)C(O)=O	0.958	0.446	0.647
11	Angelica dahurica (Fisch.ex Hoffm.) Benth. et Hook. f.	Baizhi	Bergapten	COC1=C2C=COC2=CC2=C1C=CC(=O)O2	0.67	0.592	0.542
12	Angelica dahurica (Fisch.ex Hoffm.) Benth. et Hook. f.	Baizhi	Adenosine,Adenine Nucleoside	NC1=C2N=CN([C@@H]3O[C@H](CO)[C@@H](O)[C@H]3O)C2=NC=N1	0.994	0.117	0.092
13	Angelica dahurica (Fisch.ex Hoffm.) Benth. et Hook. f.	Baizhi	Neobyakangelicol	COc1c2C=CC(=O)Oc2c(OCC(O)C(=C)C)c3occc13	0.548	0.432	0.555
14	Angelica dahurica (Fisch.ex Hoffm.) Benth. et Hook. f.	Baizhi	Alloimperatorin	CC(C)=CCC1=C2C=COC2=C(O)C2=C1C=CC(=O)O2	0.638	0.45	0.473
15	Angelica dahurica (Fisch.ex Hoffm.) Benth. et Hook. f.	Baizhi	Alloisoimperatorin	CC(=CCC1=C2C(=C(C3=C1OC=C3)O)C=CC(=O)O2)C	0.614	0.469	0.45
16	Angelica dahurica (Fisch.ex Hoffm.) Benth. et Hook. f.	Baizhi	Angelicin，Isopsoralen	O=C1OC2=C3C=COC3=CC=C2C=C1	0.684	0.473	0.603
17	Angelica dahurica (Fisch.ex Hoffm.) Benth. et Hook. f.	Baizhi	Aviprin	CC(C)(O)[C@H](O)COc1c2C=CC(=O)Oc2cc3occc13	0.594	0.451	0.466
18	Angelica dahurica (Fisch.ex Hoffm.) Benth. et Hook. f.	Baizhi	Dahuribirin A	CC(=CCOC1=C2C(=CC3=C1OC4(C=C3)OC(C(O4)(C)C)COC5=C6C(=C(C7=C5OC(=O)C=C7)OC)C=CO6)C=CO2)C	0.346	0.422	0.46
19	Angelica dahurica (Fisch.ex Hoffm.) Benth. et Hook. f.	Baizhi	Dahuribirin B	COc1c2C=C[C@@]3(O[C@H](COc4c5occc5c(OC)c5ccc(=O)oc45)C(C)(C)O3)Oc2c(OC[C@@H](O)C(C)(C)O)c2occc12	0.364	0.462	0.452
20	Angelica dahurica (Fisch.ex Hoffm.) Benth. et Hook. f.	Baizhi	Dahuribirin C	COc1c2C=C[C@@]3(O[C@H](COc4c5ccoc5cc5oc(=O)ccc45)C(C)(C)O3)Oc2c(OCC2OC2(C)C)c2occc12	0.356	0.493	0.449
21	Angelica dahurica (Fisch.ex Hoffm.) Benth. et Hook. f.	Baizhi	Dahuribirin D	CC1(C)OC1COc1c2C=C[C@]3(O[C@H](COc4c5ccoc5cc5oc(=O)ccc45)C(C)(C)O3)Oc2cc2occc12	0.404	0.488	0.454
22	Angelica dahurica (Fisch.ex Hoffm.) Benth. et Hook. f.	Baizhi	Dahuribirin E	CC(C)(O)[C@H](O)COc1c2C=C[C@]3(O[C@H](COc4c5ccoc5cc5oc(=O)ccc45)C(C)(C)O3)Oc2cc2occc12	0.4	0.459	0.445
23	Angelica dahurica (Fisch.ex Hoffm.) Benth. et Hook. f.	Baizhi	Dahuribirin F	COc1c2ccoc2c(OCC(OC(C)(C)C(O)COc2c3occc3c(OC)c3ccc(=O)oc23)C(=C)C)c2oc(=O)ccc12	0.478	0.315	0.499
24	Angelica dahurica (Fisch.ex Hoffm.) Benth. et Hook. f.	Baizhi	Dahuribirin G	COc1c2ccoc2c(OCC(O)C(C)(C)OC(COc2c3occc3c(OC)c3ccc(=O)oc23)C(C)(C)O)c2oc(=O)ccc12	0.456	0.385	0.477
25	Angelica dahurica (Fisch.ex Hoffm.) Benth. et Hook. f.	Baizhi	7-Demethylsuberosin	CC(=CCc1cc2C=CC(=O)Oc2cc1O)C	0.524	0.534	0.51
26	Angelica dahurica (Fisch.ex Hoffm.) Benth. et Hook. f.	Baizhi	1,1-Dimethyl-2-(3-Methyl-1,3-Butadiene)Cyclo-Propane	CC(=C)/C=C/C1CC1(C)C	0.84	0.749	0.599
27	Angelica dahurica (Fisch.ex Hoffm.) Benth. et Hook. f.	Baizhi	Ethyllaurate	CCCCCCCCCCCC(=O)OCC	0.944	0.443	0.217
28	Angelica dahurica (Fisch.ex Hoffm.) Benth. et Hook. f.	Baizhi	Exaltolide	O=C1CCCCCCCCCCCCCCO1	0.95	0.593	0.723
29	Angelica dahurica (Fisch.ex Hoffm.) Benth. et Hook. f.	Baizhi	1-Heptadecanol	CCCCCCCCCCCCCCCCCO	0.652	0.218	0.175
30	Angelica dahurica (Fisch.ex Hoffm.) Benth. et Hook. f.	Baizhi	Imperatorin	CC(C)=CCOC1=C2OC=CC2=CC2=C1OC(=O)C=C2	0.628	0.43	0.556
31	Angelica dahurica (Fisch.ex Hoffm.) Benth. et Hook. f.	Baizhi	Isoimperatorin	CC(=CCOc1c2C=CC(=O)Oc2cc3occc13)C	0.634	0.445	0.483
32	Angelica dahurica (Fisch.ex Hoffm.) Benth. et Hook. f.	Baizhi	Marmesin	CC(C)(O)C1CC2=C(O1)C=C1OC(=O)C=CC1=C2	0.634	0.564	0.549
33	Angelica dahurica (Fisch.ex Hoffm.) Benth. et Hook. f.	Baizhi	Methyl Cyclodecane	CC1CCCCCCCCC1	0.948	0.642	0.682
34	Angelica dahurica (Fisch.ex Hoffm.) Benth. et Hook. f.	Baizhi	Methylene Tanshinquinone	CC1=COC2=C1C(=O)C(=O)C3=C2C=CC4=C3CCCC4=C	0.6	0.649	0.574
35	Angelica dahurica (Fisch.ex Hoffm.) Benth. et Hook. f.	Baizhi	13-Methyl Pentadecanoic Acid	CCC(C)CCCCCCCCCCCC(O)=O	0.916	0.45	0.389
36	Angelica dahurica (Fisch.ex Hoffm.) Benth. et Hook. f.	Baizhi	1-Monolinolein	CCCCC/C=C\C/C=C\CCCCCCCC(OCC(O)CO)=O	0.842	0.321	0.291
37	Angelica dahurica (Fisch.ex Hoffm.) Benth. et Hook. f.	Baizhi	Nodakenin	CC(C)(O[C@@H]1O[C@H](CO)[C@@H](O)[C@H](O)[C@H]1O)[C@H]1CC2=C(O1)C=C1OC(=O)C=CC1=C2	0.598	0.461	0.315
38	Angelica dahurica (Fisch.ex Hoffm.) Benth. et Hook. f.	Baizhi	8-Nonenoic Acid	OC(=O)CCCCCCC=C	0.888	0.648	0.342
39	Angelica dahurica (Fisch.ex Hoffm.) Benth. et Hook. f.	Baizhi	Nonyl Cyclopropane	CCCCCCCCCC1CC1	0.906	0.608	0.404
40	Angelica dahurica (Fisch.ex Hoffm.) Benth. et Hook. f.	Baizhi	Octadecanol	CCCCCCCCCCCCCCCCCCO	0.998	0.218	0.175
41	Angelica dahurica (Fisch.ex Hoffm.) Benth. et Hook. f.	Baizhi	9(Z)-Octadecen-1-Ol	CCCCCCCC\C=C/CCCCCCCCO	0.892	0.238	0.173
42	Angelica dahurica (Fisch.ex Hoffm.) Benth. et Hook. f.	Baizhi	(+)-Oxypeucedanin	CC1(C)O[C@H]1COc2c3C=CC(=O)Oc3cc4occc24	0.588	0.511	0.536
43	Angelica dahurica (Fisch.ex Hoffm.) Benth. et Hook. f.	Baizhi	Oxypeucedanin Methanolate	COC(C)(C)[C@H](O)COc1c2C=CC(=O)Oc2cc3occc13	0.566	0.46	0.468
44	Angelica dahurica (Fisch.ex Hoffm.) Benth. et Hook. f.	Baizhi	Pabulenol	CC(=C)C(COC1=C2C=CC(=O)OC2=CC3=C1C=CO3)O	0.622	0.409	0.465
45	Angelica dahurica (Fisch.ex Hoffm.) Benth. et Hook. f.	Baizhi	1-Pentadecene	CCCCCCCCCCCCCC=C	0.944	0.585	0.395
46	Angelica dahurica (Fisch.ex Hoffm.) Benth. et Hook. f.	Baizhi	Β-Phellandrene	CC(C)C1CCC(=C)C=C1	0.688	0.761	0.641
47	Angelica dahurica (Fisch.ex Hoffm.) Benth. et Hook. f.	Baizhi	1-Tetradecanol	CCCCCCCCCCCCCCO	0.998	0.218	0.175
48	Angelica dahurica (Fisch.ex Hoffm.) Benth. et Hook. f.	Baizhi	1-Tetradecene,	CCCCCCCCCCCCC=C	0.944	0.585	0.395
49	Angelica dahurica (Fisch.ex Hoffm.) Benth. et Hook. f.	Baizhi	Tridecanoic Acid	CCCCCCCCCCCCC(O)=O	0.906	0.453	0.291
50	Angelica dahurica (Fisch.ex Hoffm.) Benth. et Hook. f.	Baizhi	Undecene	CCCCCCCCCC=C	0.944	0.585	0.395
51	Angelica dahurica (Fisch.ex Hoffm.) Benth. et Hook. f.	Baizhi	10-Undecenoic Acid	OC(=O)CCCCCCCCC=C	0.888	0.648	0.329
52	Angelica dahurica (Fisch.ex Hoffm.) Benth. et Hook. f.	Baizhi	2,3-butanediol	CC(O)C(C)O	0.998	0.527	0.677
53	Angelica dahurica (Fisch.ex Hoffm.) Benth. et Hook. f.	Baizhi	Byak-angelicin	COC1=C2C=COC2=C(OC[C@@H](O)C(C)(C)O)C2=C1C=CC(=O)O2	0.538	0.478	0.545
54	Angelica dahurica (Fisch.ex Hoffm.) Benth. et Hook. f.	Baizhi	Lauric acid	CCCCCCCCCCCC(O)=O	0.906	0.453	0.291
55	Angelica dahurica (Fisch.ex Hoffm.) Benth. et Hook. f.	Baizhi	Peonol	COC1=CC=C(C(C)=O)C(O)=C1	0.802	0.797	0.594
56	Angelica dahurica (Fisch.ex Hoffm.) Benth. et Hook. f.	Baizhi	Suberosin	COC1=C(CC=C(C)C)C=C2C=CC(=O)OC2=C1	0.534	0.514	0.474
57	Angelica dahurica (Fisch.ex Hoffm.) Benth. et Hook. f.	Baizhi	Acetoin	CC(O)C(C)=O	1	0.643	0.633
58	Angelica dahurica (Fisch.ex Hoffm.) Benth. et Hook. f.	Baizhi	alpha-phellandrene	CC(C)C1CC=C(C)C=C1	0.774	0.764	0.606
59	Angelica dahurica (Fisch.ex Hoffm.) Benth. et Hook. f.	Baizhi	alpha-pinene	CC1=CCC2CC1C2(C)C	0.794	0.727	0.66
60	Angelica dahurica (Fisch.ex Hoffm.) Benth. et Hook. f.	Baizhi	angelicin	O=C1OC2=C3C=COC3=CC=C2C=C1	0.684	0.473	0.603
61	Angelica dahurica (Fisch.ex Hoffm.) Benth. et Hook. f.	Baizhi	beta-pinene	CC1(C)C2CC1C(=C)CC2	0.816	0.673	0.675
62	Angelica dahurica (Fisch.ex Hoffm.) Benth. et Hook. f.	Baizhi	bornyl acetate	CC(=O)OC1CC2CCC1(C)C2(C)C	0.88	0.454	0.354
63	Angelica dahurica (Fisch.ex Hoffm.) Benth. et Hook. f.	Baizhi	camphene	CC1(C)C2CCC(C2)C1=C	0.836	0.7	0.714
64	Angelica dahurica (Fisch.ex Hoffm.) Benth. et Hook. f.	Baizhi	camphor	CC1(C)C2CCC1(C)C(=O)C2	0.95	0.639	0.731
65	Angelica dahurica (Fisch.ex Hoffm.) Benth. et Hook. f.	Baizhi	coumarin	O=C1OC2=CC=CC=C2C=C1	0.904	0.288	0.257
66	Angelica dahurica (Fisch.ex Hoffm.) Benth. et Hook. f.	Baizhi	ethyl acetate	CCOC(C)=O	0.992
67	Angelica dahurica (Fisch.ex Hoffm.) Benth. et Hook. f.	Baizhi	geranyl propionate	CCC(=O)OC\C=C(/C)CCC=C(C)C	0.93	0.475	0.328
68	Angelica dahurica (Fisch.ex Hoffm.) Benth. et Hook. f.	Baizhi	humulene	C\C1=C/CC(C)(C)\C=C\C\C(C)=C\CC1	0.724	0.707	0.646
69	Angelica dahurica (Fisch.ex Hoffm.) Benth. et Hook. f.	Baizhi	limonene	CC(=C)C1CCC(C)=CC1	0.844	0.676	0.607
70	Angelica dahurica (Fisch.ex Hoffm.) Benth. et Hook. f.	Baizhi	myrcene	CC(C)=CCCC(=C)C=C	0.892	0.715	0.519
71	Angelica dahurica (Fisch.ex Hoffm.) Benth. et Hook. f.	Baizhi	n-nonane	CCCCCCCCC	0.99	0.588	0.46
72	Angelica dahurica (Fisch.ex Hoffm.) Benth. et Hook. f.	Baizhi	naphthalene	C1=CC2=CC=CC=C2C=C1	0.906	0.733	0.754
73	Angelica dahurica (Fisch.ex Hoffm.) Benth. et Hook. f.	Baizhi	nerolidol	CC(C)=CCC\C(C)=C\CC[C@](C)(O)C=C	0.878	0.512	0.512
74	Angelica dahurica (Fisch.ex Hoffm.) Benth. et Hook. f.	Baizhi	octanol	CCCCCCCCO	0.998	0.218	0.175
75	Angelica dahurica (Fisch.ex Hoffm.) Benth. et Hook. f.	Baizhi	oxypeucedanin	CC1(C)O[C@H]1COC1=C2C=COC2=CC2=C1C=CC(=O)O2	0.588	0.511	0.536
76	Angelica dahurica (Fisch.ex Hoffm.) Benth. et Hook. f.	Baizhi	p-cymen-2-ol	CC(C)C1=CC(O)=C(C)C=C1	0.764	0.594	0.628
77	Angelica dahurica (Fisch.ex Hoffm.) Benth. et Hook. f.	Baizhi	p-cymene	CC(C)C1=CC=C(C)C=C1	0.888	0.781	0.829
78	Angelica dahurica (Fisch.ex Hoffm.) Benth. et Hook. f.	Baizhi	terpinen-4-ol	CC(C)C1(O)CCC(C)=CC1	0.826	0.506	0.65
79	Angelica dahurica (Fisch.ex Hoffm.) Benth. et Hook. f.	Baizhi	trans-beta-farnesene	CC(C)=CCC\C(C)=C\CCC(=C)C=C	0.868	0.645	0.457
80	Angelica dahurica (Fisch.ex Hoffm.) Benth. et Hook. f.	Baizhi	trans-caryophyllene	C\C1=C/CCC(=C)[C@H]2CC(C)(C)[C@@H]2CC1	0.754	0.675	0.576
81	Angelica dahurica (Fisch.ex Hoffm.) Benth. et Hook. f.	Baizhi	ethyl acetate	CCOC(C)=O	0.992	0.628	0.397
82	Angelica dahurica (Fisch.ex Hoffm.) Benth. et Hook. f.	Baizhi	geranyl propionate	CCC(=O)OC\C=C(/C)CCC=C(C)C	0.93	0.475	0.328
83	Angelica dahurica (Fisch.ex Hoffm.) Benth. et Hook. f.	Baizhi	lauric acid,ethyl ester	CCOC(C)=O	0.992	0.628	0.397
84	Angelica dahurica (Fisch.ex Hoffm.) Benth. et Hook. f.	Baizhi	n-nonane	CCCCCCCCC	0.99	0.588	0.46
