# Supplementary material for: A network pharmacology study on analgesic mechanism of Yuanhu-Baizhi herb pair
Source: BMC Complement Med Ther. 2020 Sep 18;20:284. doi: 10.1186/s12906-020-03078-0 (PMC7501664; doi:10.1186/s12906-020-03078-0)
Supplement: Supplementary file 2 — Additional file 2. [file 12906_2020_3078_MOESM2_ESM.xlsx]

## Sheet: Cordalis yanhusuo 
Number	Molecule	Canonical SMILES	Formula	DL	F30	MW	#Heavy atoms	#Aromatic heavy atoms	Fraction Csp3	#Rotatable bonds	#H-bond acceptors	#H-bond donors	MR	TPSA	iLOGP	XLOGP3	WLOGP	MLOGP	Silicos-IT Log P	Consensus Log P	ESOL Log S	ESOL Solubility (mg/ml)	ESOL Solubility (mol/l)	ESOL Class	Ali Log S	Ali Solubility (mg/ml)	Ali Solubility (mol/l)	Ali Class	Silicos-IT LogSw	Silicos-IT Solubility (mg/ml)	Silicos-IT Solubility (mol/l)	Silicos-IT class	GI absorption	BBB permeant	Pgp substrate	CYP1A2 inhibitor	CYP2C19 inhibitor	CYP2C9 inhibitor	CYP2D6 inhibitor	CYP3A4 inhibitor	log Kp (cm/s)	Lipinski #violations	Ghose #violations	Veber #violations	Egan #violations	Muegge #violations	Bioavailability Score	PAINS #alerts	Brenk #alerts
1	molecule 1	OC(=O)/C=C/C(=O)O	C4H4O4	0.948	0.413	116.07	8	0	0	2	4	2	24.41	74.6	0.32	-0.34	-0.29	-0.64	-0.81	-0.35	-0.21	71	0.612	Very soluble	-0.76	19.9	0.172	Very soluble	1.34	2520	21.7	Soluble	High	No	No	No	No	No	No	No	-7.25	0	3	0	0	2	0.56	0	1
2	molecule 2	COc1c(OC)ccc2c1CN(C)CCc1c(C(=O)C2)cc2c(c1)OCO2	C21H23NO5	0.376	0.593	369.41	27	12	0.38	2	6	0	104.41	57.23	3.38	2.92	2.31	1.71	3.71	2.81	-4.17	0.0252	6.81e-05	Moderately soluble	-3.78	0.0609	0.000165	Soluble	-5.87	0.000498	1.35e-06	Moderately soluble	High	Yes	Yes	Yes	No	Yes	Yes	Yes	-6.48	0	0	0	0	0	0.55	0	0
3	molecule 3	C1Oc2c(O1)cc1c(c2)CC[n+]2c1cc1ccc3c(c1c2)OCO3	C19H14NO4	0.566	0.572	320.32	24	16	0.21	0	4	0	87.95	40.8	-0.17	3.49	2.81	2.37	3.52	2.4	-4.52	0.00972	3.03e-05	Moderately soluble	-4.03	0.0299	9.34e-05	Moderately soluble	-5.43	0.00119	3.71e-06	Moderately soluble	High	Yes	Yes	Yes	No	No	No	Yes	-5.78	0	0	0	0	0	0.55	0	1
4	molecule 4	CN1CCc2cc3OCOc3cc2C(=O)Cc2c(C1)c1OCOc1cc2	C20H19NO5	0.438	0.544	353.37	26	12	0.35	0	6	0	97.49	57.23	3.19	2.79	2.02	1.9	3.47	2.67	-4.13	0.0262	7.41e-05	Moderately soluble	-3.65	0.0794	0.000225	Soluble	-5.38	0.00148	4.18e-06	Moderately soluble	High	Yes	Yes	Yes	No	Yes	Yes	Yes	-6.47	0	0	0	0	0	0.55	0	0
5	molecule 5	C1Oc2c(O1)cc1c(c2)CCN2[C@H]1Cc1ccc3c(c1C2)OCO3	C19H17NO4	0.414	0.441	323.34	24	12	0.37	0	5	0	90.15	40.16	3.32	2.98	1.94	2.56	3.3	2.82	-4.09	0.0262	8.09e-05	Moderately soluble	-3.49	0.105	0.000326	Soluble	-4.88	0.00422	1.31e-05	Moderately soluble	High	Yes	No	Yes	Yes	No	Yes	Yes	-6.16	0	0	0	0	0	0.55	0	0
6	molecule 6	COc1cc2CC[n+]3c(c2cc1OC)cc1c(c3)c(OC)c(cc1)OC	C21H22NO4	0.672	0.709	352.4	26	16	0.29	4	4	0	101.79	40.8	0.1	3.75	3.38	2.01	3.97	2.64	-4.58	0.0093	2.64e-05	Moderately soluble	-4.3	0.0177	5.02e-05	Moderately soluble	-6.42	0.000135	3.83e-07	Poorly soluble	High	Yes	Yes	No	No	No	Yes	Yes	-5.79	0	0	0	0	0	0.55	0	1
7	molecule 7	COc1cc2CC[n+]3c(c2cc1O)cc1c(c3)c(OC)c(cc1)OC	C20H20NO4	0.676	0.647	338.38	25	16	0.25	3	4	1	97.33	51.8	-0.09	3.42	3.08	1.78	3.43	2.33	-4.37	0.0145	4.28e-05	Moderately soluble	-4.19	0.022	6.49e-05	Moderately soluble	-5.72	0.00064	1.89e-06	Moderately soluble	High	Yes	Yes	Yes	No	No	Yes	Yes	-5.94	0	0	0	0	0	0.55	0	1
8	molecule 8	CN1CCc2c([C@H]1[C@@H]1OC(=O)c3c1ccc1c3OCO1)cc1c(c2)OCO1	C20H17NO6	0.362	0.483	367.35	27	12	0.35	1	7	0	96.46	66.46	3.19	2.61	1.56	2.18	2.9	2.49	-4.02	0.0347	9.45e-05	Moderately soluble	-3.66	0.0813	0.000221	Soluble	-4.64	0.0084	2.29e-05	Moderately soluble	High	Yes	No	Yes	Yes	Yes	Yes	Yes	-6.69	0	0	0	0	0	0.55	0	0
9	molecule 9	COc1cc2CCN3[C@H](c2cc1OC)Cc1c(C3)c(OC)c(cc1)OC	C21H25NO4	0.424	0.464	355.43	26	12	0.43	4	5	0	103.99	40.16	3.67	3.24	2.52	2.2	3.75	3.08	-4.16	0.0245	6.88e-05	Moderately soluble	-3.76	0.0622	0.000175	Soluble	-5.87	0.000481	1.35e-06	Moderately soluble	High	Yes	Yes	No	No	No	Yes	Yes	-6.17	0	0	0	0	0	0.55	0	0
10	molecule 10	COc1c(OC)ccc2c1CN1CCc3c(C1C2)cc1c(c3)OCO1	C20H21NO4	0.374	0.494	339.39	25	12	0.4	2	5	0	97.07	40.16	3.63	3.11	2.23	2.38	3.52	2.97	-4.13	0.0254	7.47e-05	Moderately soluble	-3.62	0.0811	0.000239	Soluble	-5.38	0.00142	4.2e-06	Moderately soluble	High	Yes	Yes	Yes	Yes	No	Yes	Yes	-6.16	0	0	0	0	0	0.55	0	0
11	molecule 11	COc1c(OC)ccc2c1CN1CCc3c(C1C2C)cc(c(c3)O)OC	C21H25NO4	0.392	0.492	355.43	26	12	0.43	3	5	1	104.33	51.16	3.6	3.24	2.78	2.2	3.32	3.03	-4.23	0.021	5.91e-05	Moderately soluble	-3.99	0.0366	0.000103	Soluble	-5.32	0.00169	4.75e-06	Moderately soluble	High	Yes	Yes	No	No	No	Yes	No	-6.17	0	0	0	0	0	0.55	0	0
12	molecule 12	COc1cc2CCN3[C@@H](c2cc1OC)[C@@H](C)c1c(C3)c(OC)c(cc1)OC	C22H27NO4	0.394	0.507	369.45	27	12	0.45	4	5	0	108.8	40.16	3.84	3.57	3.08	2.42	3.86	3.35	-4.44	0.0133	3.59e-05	Moderately soluble	-4.1	0.0294	7.96e-05	Moderately soluble	-6.01	0.000357	9.66e-07	Poorly soluble	High	Yes	No	No	No	No	Yes	Yes	-6.02	0	0	0	0	0	0.55	0	0
13	molecule 13	COc1cc2c(cc1OC)CCN1C2Cc2ccc(c(c2C1)OC)O	C20H23NO4	0.43	0.43	341.4	25	12	0.4	3	5	1	99.52	51.16	3.22	2.91	2.22	1.98	3.21	2.71	-3.95	0.0386	0.000113	Soluble	-3.65	0.0773	0.000226	Soluble	-5.18	0.00228	6.67e-06	Moderately soluble	High	Yes	Yes	No	No	No	Yes	Yes	-6.32	0	0	0	0	0	0.55	0	0
14	molecule 14	COc1cc2CCN(C3c2c(c1O)c1c(C3)ccc(c1OC)OC)C	C20H23NO4	0.57	0.442	341.4	25	12	0.4	3	5	1	100.47	51.16	3.29	2.57	2.46	1.98	3.49	2.76	-3.73	0.0631	0.000185	Soluble	-3.29	0.174	0.00051	Soluble	-5.28	0.00178	5.2e-06	Moderately soluble	High	Yes	Yes	Yes	No	No	Yes	Yes	-6.56	0	0	0	0	0	0.55	0	0
15	molecule 15	COc1c(OC)ccc2c1CN1CCc3c(C1C2)cc(c(c3)O)OC	C20H23NO4	0.434	0.451	341.4	25	12	0.4	3	5	1	99.52	51.16	3.33	2.91	2.22	1.98	3.21	2.73	-3.95	0.0386	0.000113	Soluble	-3.65	0.0773	0.000226	Soluble	-5.18	0.00228	6.67e-06	Moderately soluble	High	Yes	Yes	No	No	No	Yes	Yes	-6.32	0	0	0	0	0	0.55	0	0
16	molecule 16	COc1cc2c(cc1O)CC[n+]1c2c(C)c2c(c1)c(OC)c(cc2)OC	C21H22NO4	0.586	0.578	352.4	26	16	0.29	3	4	1	102.29	51.8	0.07	3.79	3.39	2.01	3.95	2.64	-4.67	0.00753	2.14e-05	Moderately soluble	-4.57	0.00944	2.68e-05	Moderately soluble	-6.1	0.000279	7.93e-07	Poorly soluble	High	Yes	Yes	Yes	No	No	Yes	Yes	-5.76	0	0	0	0	0	0.55	0	1
17	molecule 17	COc1cc2CC[n+]3c(c2cc1OC)c(C)c1c(c3)c(OC)c(cc1)OC	C22H24NO4	0.57	0.612	366.43	27	16	0.32	4	4	0	106.76	40.8	0.35	4.11	3.69	2.23	4.49	2.97	-4.88	0.00488	1.33e-05	Moderately soluble	-4.67	0.00778	2.12e-05	Moderately soluble	-6.79	5.89e-05	1.61e-07	Poorly soluble	High	Yes	Yes	No	No	No	Yes	Yes	-5.62	0	0	0	0	0	0.55	0	1
18	molecule 18	COc1cc2c(cc1OC)CC[n+]1c2cc2ccc(c(c2c1)OC)O	C20H20NO4	0.602	0.644	338.38	25	16	0.25	3	4	1	97.33	51.8	-0.4	3.42	3.08	1.78	3.43	2.26	-4.37	0.0145	4.28e-05	Moderately soluble	-4.19	0.022	6.49e-05	Moderately soluble	-5.72	0.00064	1.89e-06	Moderately soluble	High	Yes	Yes	Yes	No	No	Yes	Yes	-5.94	0	0	0	0	0	0.55	0	1
19	molecule 19	COc1cc2c(cc1OC)C[C@H]1c3c2c(OC)c(OC)cc3CCN1C	C21H25NO4	0.504	0.572	355.43	26	12	0.43	4	5	0	104.94	40.16	3.65	3.37	2.77	2.2	4.03	3.2	-4.24	0.0203	5.7e-05	Moderately soluble	-3.89	0.0456	0.000128	Soluble	-5.98	0.000375	1.05e-06	Moderately soluble	High	Yes	Yes	No	No	No	Yes	Yes	-6.08	0	0	0	0	0	0.55	0	0
20	molecule 20	COc1ccc2c(c1O)c1c(OC)c(OC)cc3c1[C@H](C2)N(C)CC3	C20H23NO4	0.55	0.42	341.4	25	12	0.4	3	5	1	100.47	51.16	3.34	2.57	2.46	1.98	3.49	2.77	-3.73	0.0631	0.000185	Soluble	-3.29	0.174	0.00051	Soluble	-5.28	0.00178	5.2e-06	Moderately soluble	High	Yes	Yes	Yes	No	No	Yes	Yes	-6.56	0	0	0	0	0	0.55	0	0
21	molecule 21	COc1cc2CCN3[C@H](c2cc1O)Cc1c(C3)c(OC)c(cc1)OC	C20H23NO4	0.432	0.458	341.4	25	12	0.4	3	5	1	99.52	51.16	3.42	2.91	2.22	1.98	3.21	2.75	-3.95	0.0386	0.000113	Soluble	-3.65	0.0773	0.000226	Soluble	-5.18	0.00228	6.67e-06	Moderately soluble	High	Yes	Yes	No	No	No	Yes	Yes	-6.32	0	0	0	0	0	0.55	0	0
22	molecule 22	COc1ccc(cc1)C=Cc1c(CCN(C)C)ccc(c1O)OC	C20H25NO3	0.43	0.42	327.42	24	12	0.3	7	4	1	99.1	41.93	3.79	4.08	3.47	2.85	4.09	3.65	-4.35	0.0147	4.48e-05	Moderately soluble	-4.67	0.00707	2.16e-05	Moderately soluble	-5.58	0.000861	2.63e-06	Moderately soluble	High	Yes	No	Yes	Yes	No	Yes	Yes	-5.4	0	0	0	0	0	0.55	0	1
23	molecule 23	COc1c(OC)cc2c3c1c1cc(O)c(cc1CC3N(CC2)C)OC	C20H23NO4	0.478	0.478	341.4	25	12	0.4	3	5	1	100.47	51.16	3.39	3.05	2.46	1.98	3.49	2.87	-4.04	0.0315	9.22e-05	Moderately soluble	-3.79	0.0553	0.000162	Soluble	-5.28	0.00178	5.2e-06	Moderately soluble	High	Yes	Yes	Yes	No	No	Yes	Yes	-6.22	0	0	0	0	0	0.55	0	0
24	molecule 24	COc1c(OC)cc2c3c1c1cc(OC)c(cc1CC3N(CC2)C)O	C20H23NO4	0.488	0.499	341.4	25	12	0.4	3	5	1	100.47	51.16	3.36	3.05	2.46	1.98	3.49	2.87	-4.04	0.0315	9.22e-05	Moderately soluble	-3.79	0.0553	0.000162	Soluble	-5.28	0.00178	5.2e-06	Moderately soluble	High	Yes	Yes	Yes	No	No	Yes	Yes	-6.22	0	0	0	0	0	0.55	0	0
25	molecule 25	COc1ccc2c(c1O)c1c(OC)c(OC)cc3c1C(C2)NCC3	C19H21NO4	0.516	0.349	327.37	24	12	0.37	3	5	2	95.57	59.95	3.1	2.58	2.12	1.75	3.55	2.62	-3.67	0.0705	0.000215	Soluble	-3.49	0.107	0.000326	Soluble	-5.62	0.000784	2.39e-06	Moderately soluble	High	Yes	Yes	Yes	No	No	Yes	Yes	-6.47	0	0	0	0	0	0.55	0	0
26	molecule 27	COc1cc2CCN3[C@H](c2cc1O)Cc1c(C3)c(O)c(cc1)OC	C19H21NO4	0.466	0.434	327.37	24	12	0.37	2	5	2	95.05	62.16	3.07	2.59	1.91	1.75	2.68	2.4	-3.74	0.0597	0.000182	Soluble	-3.54	0.0935	0.000286	Soluble	-4.48	0.0108	3.3e-05	Moderately soluble	High	Yes	Yes	No	No	No	Yes	No	-6.46	0	0	0	0	0	0.55	1	0
27	molecule 28	C1Oc2c(O1)cc1c(c2)CCN2C1Cc1ccc3c(c1C2)OCO3	C19H17NO4	0.414	0.441	323.34	24	12	0.37	0	5	0	90.15	40.16	3.34	2.98	1.94	2.56	3.3	2.83	-4.09	0.0262	8.09e-05	Moderately soluble	-3.49	0.105	0.000326	Soluble	-4.88	0.00422	1.31e-05	Moderately soluble	High	Yes	No	Yes	Yes	No	Yes	Yes	-6.16	0	0	0	0	0	0.55	0	0
28	molecule 29	CC1C2N(CCc3c2cc2OCOc2c3)Cc2c1ccc1c2OCO1	C20H19NO4	0.398	0.489	337.37	25	12	0.4	0	5	0	94.96	40.16	3.41	3.31	2.5	2.79	3.39	3.08	-4.37	0.0143	4.24e-05	Moderately soluble	-3.83	0.05	0.000148	Soluble	-5.03	0.00313	9.27e-06	Moderately soluble	High	Yes	No	Yes	Yes	No	Yes	Yes	-6.01	0	0	0	0	0	0.55	0	0
29	molecule 30	COc1cc2c(cc1OC)CC1c3c2c(O)c(OC)cc3CCN1C	C20H23NO4	0.54	0.439	341.4	25	12	0.4	3	5	1	100.47	51.16	3.44	2.57	2.46	1.98	3.49	2.79	-3.73	0.0631	0.000185	Soluble	-3.29	0.174	0.00051	Soluble	-5.28	0.00178	5.2e-06	Moderately soluble	High	Yes	Yes	Yes	No	No	Yes	Yes	-6.56	0	0	0	0	0	0.55	0	0
30	molecule 31	COc1cc2c(cc1OC)CCN1C2C(C)c2c(C1)c(OC)c(cc2)O	C21H25NO4	0.382	0.426	355.43	26	12	0.43	3	5	1	104.33	51.16	3.29	3.24	2.78	2.2	3.32	2.96	-4.23	0.021	5.91e-05	Moderately soluble	-3.99	0.0366	0.000103	Soluble	-5.32	0.00169	4.75e-06	Moderately soluble	High	Yes	Yes	No	No	No	Yes	Yes	-6.17	0	0	0	0	0	0.55	0	0
31	molecule 32	COc1cc2CCN3C(c2cc1OC)Cc1c(C3)c(OC)c(cc1)OC	C21H25NO4	0.424	0.464	355.43	26	12	0.43	4	5	0	103.99	40.16	3.67	3.24	2.52	2.2	3.75	3.08	-4.16	0.0245	6.88e-05	Moderately soluble	-3.76	0.0622	0.000175	Soluble	-5.87	0.000481	1.35e-06	Moderately soluble	High	Yes	Yes	No	No	No	Yes	Yes	-6.17	0	0	0	0	0	0.55	0	0
32	molecule 33	COc1cc2CC[n+]3c(c2cc1OC)c(C)c1c(c3)c(OC)c(cc1)OC	C22H24NO4	0.57	0.612	366.43	27	16	0.32	4	4	0	106.76	40.8	0.35	4.11	3.69	2.23	4.49	2.97	-4.88	0.00488	1.33e-05	Moderately soluble	-4.67	0.00778	2.12e-05	Moderately soluble	-6.79	5.89e-05	1.61e-07	Poorly soluble	High	Yes	Yes	No	No	No	Yes	Yes	-5.62	0	0	0	0	0	0.55	0	1
33	molecule 34	COc1cc2c(cc1OC)CC[n+]1c2cc2ccc(c(c2c1)OC)O	C20H20NO4	0.602	0.644	338.38	25	16	0.25	3	4	1	97.33	51.8	-0.4	3.42	3.08	1.78	3.43	2.26	-4.37	0.0145	4.28e-05	Moderately soluble	-4.19	0.022	6.49e-05	Moderately soluble	-5.72	0.00064	1.89e-06	Moderately soluble	High	Yes	Yes	Yes	No	No	Yes	Yes	-5.94	0	0	0	0	0	0.55	0	1
34	molecule 35	C1Oc2c(O1)cc1c(c2)CCN2[C@H]1Cc1ccc3c(c1C2)OCO3	C19H17NO4	0.414	0.441	323.34	24	12	0.37	0	5	0	90.15	40.16	3.32	2.98	1.94	2.56	3.3	2.82	-4.09	0.0262	8.09e-05	Moderately soluble	-3.49	0.105	0.000326	Soluble	-4.88	0.00422	1.31e-05	Moderately soluble	High	Yes	No	Yes	Yes	No	Yes	Yes	-6.16	0	0	0	0	0	0.55	0	0
35	molecule 36	COc1ccc2c3c1O[C@@H]1[C@@]43CCN([C@H](C2)[C@@H]4C=C[C@@H]1O)C	C18H21NO3	0.642	0.507	299.36	22	6	0.56	1	4	1	86.74	41.93	2.67	1.14	1.12	1.98	1.86	1.75	-2.55	0.844	0.00282	Soluble	-1.61	7.27	0.0243	Very soluble	-2.76	0.515	0.00172	Soluble	High	Yes	Yes	No	No	No	Yes	No	-7.32	0	0	0	0	0	0.55	0	1
36	molecule 37	COc1cc2C(=O)Cc3ccc4c(c3CN(CCc2cc1OC)C)OCO4	C21H23NO5	0.392	0.564	369.41	27	12	0.38	2	6	0	104.41	57.23	3.36	2.92	2.31	1.71	3.71	2.8	-4.17	0.0252	6.81e-05	Moderately soluble	-3.78	0.0609	0.000165	Soluble	-5.87	0.000498	1.35e-06	Moderately soluble	High	Yes	Yes	Yes	No	Yes	Yes	Yes	-6.48	0	0	0	0	0	0.55	0	0
37	molecule 39	OC[C@H]([C@H](CO)O)O	C4H10O4	1	0.394	122.12	8	0	1	3	4	4	25.99	80.92	0.94	-2.29	-2.31	-1.91	-1.27	-1.37	1.04	1350	11.1	Highly soluble	1.13	1630	13.4	Highly soluble	1.56	4430	36.3	Soluble	Low	No	No	No	No	No	No	No	-8.67	0	4	0	0	3	0.55	0	0
38	molecule 42	COc1c(CC(=O)c2ccc(c(c2C(=O)O)OC)OC)c(CCN(C)C)cc2c1OCO2	C23H27NO8	0.374	0.491	445.46	32	12	0.39	10	9	1	115.9	103.76	3.27	0.47	2.67	0.79	3.78	2.2	-2.52	1.36	0.00305	Soluble	-2.22	2.7	0.00606	Soluble	-5.58	0.00118	2.64e-06	Moderately soluble	High	No	Yes	No	No	No	No	Yes	-8.68	0	0	0	0	0	0.55	0	0
39	molecule 43	C1Oc2c(O1)cc1c(c2)ccc2c1ncc1c2ccc2c1OCO2	C19H11NO4	0.422	0.606	317.29	24	18	0.11	0	5	0	88.88	49.81	3.13	4.32	4	2.49	4.17	3.62	-5.08	0.00262	8.24e-06	Moderately soluble	-5.08	0.00264	8.32e-06	Moderately soluble	-6.54	9.19e-05	2.9e-07	Poorly soluble	High	Yes	Yes	Yes	Yes	Yes	No	Yes	-5.17	0	0	0	0	0	0.55	0	1
40	molecule 45	C[n+]1cc2c3OCOc3ccc2c2c1c1cc3OCOc3cc1cc2	C20H14NO4	0.44	0.561	332.33	25	18	0.15	0	4	0	94.68	40.8	-0.04	4.45	3.43	2.72	3.85	2.88	-5.24	0.00193	5.8e-06	Moderately soluble	-5.03	0.00313	9.42e-06	Moderately soluble	-6.09	0.000267	8.04e-07	Poorly soluble	High	Yes	Yes	Yes	Yes	No	No	No	-5.17	0	0	0	0	0	0.55	0	2
41	molecule 47	COC1=CC=C2[C@@]34[C@H]1Oc1c4c(C[C@H]2N(CC3)C)ccc1OC	C19H21NO3	0.452	0.466	311.37	23	6	0.47	2	4	0	91	30.93	3.27	2.2	2.04	2.13	2.76	2.48	-3.22	0.189	0.000606	Soluble	-2.48	1.02	0.00328	Soluble	-3.89	0.0399	0.000128	Soluble	High	Yes	No	Yes	No	No	Yes	Yes	-6.64	0	0	0	0	0	0.55	0	0
[truncated: 2 more columns]

## Sheet: Angelica Dahurica
Number	Molecule	Canonical SMILES	Formula	DL	F30	MW	#Heavy atoms	#Aromatic heavy atoms	Fraction Csp3	#Rotatable bonds	#H-bond acceptors	#H-bond donors	MR	TPSA	iLOGP	XLOGP3	WLOGP	MLOGP	Silicos-IT Log P	Consensus Log P	ESOL Log S	ESOL Solubility (mg/ml)	ESOL Solubility (mol/l)	ESOL Class	Ali Log S	Ali Solubility (mg/ml)	Ali Solubility (mol/l)	Ali Class	Silicos-IT LogSw	Silicos-IT Solubility (mg/ml)	Silicos-IT Solubility (mol/l)	Silicos-IT class	GI absorption	BBB permeant	Pgp substrate	CYP1A2 inhibitor	CYP2C19 inhibitor	CYP2C9 inhibitor	CYP2D6 inhibitor	CYP3A4 inhibitor	log Kp (cm/s)	Lipinski #violations	Ghose #violations	Veber #violations	Egan #violations	Muegge #violations	Bioavailability Score	PAINS #alerts	Brenk #alerts
1	molecule 1	COc1c2ccoc2c(c2c1ccc(=O)o2)OCC=C(C)C	C17H16O5	0.55	0.544	300.31	22	13	0.24	4	5	0	83.99	61.81	3.29	3.75	3.89	1.82	4.04	3.36	-4.24	0.0174	5.79e-05	Moderately soluble	-4.74	0.00546	1.82e-05	Moderately soluble	-5.63	0.000709	2.36e-06	Moderately soluble	High	Yes	No	Yes	Yes	Yes	No	No	-5.47	0	0	0	0	0	0.55	0	2
2	molecule 2	Oc1ccc2c(c1)oc(=O)cc2	C9H6O3	0.746	0.441	162.14	12	10	0	0	3	1	44.51	50.44	1.44	1.58	1.5	1.04	1.97	1.51	-2.46	0.566	0.00349	Soluble	-2.25	0.912	0.00562	Soluble	-3.03	0.153	0.000942	Soluble	High	Yes	No	Yes	No	No	No	No	-6.17	0	1	0	0	1	0.55	0	1
3	molecule 3	CC1CCC2C(C3=C(CCC13)C)C2(C)C	C15H24	0.792	0.604	204.35	15	0	0.87	0	0	0	67.14	0	3.26	4.1	4.42	5.65	3.91	4.27	-3.69	0.0417	0.000204	Soluble	-3.81	0.032	0.000156	Soluble	-3.52	0.0619	0.000303	Soluble	Low	No	No	No	Yes	Yes	No	No	-4.64	1	0	0	0	1	0.55	0	1
4	molecule 4	COc1cc2ccc(=O)oc2cc1O	C10H8O4	0.6	0.555	192.17	14	10	0.1	1	4	1	51	59.67	1.86	1.53	1.51	0.76	1.94	1.52	-2.46	0.67	0.00348	Soluble	-2.39	0.779	0.00406	Soluble	-3.17	0.131	0.000681	Soluble	High	Yes	No	Yes	No	No	No	No	-6.39	0	0	0	0	1	0.55	0	1
5	molecule 5	CCCCCCCCCCCCCCCC(=O)O	C16H32O2	0.906	0.441	256.42	18	0	0.94	14	2	1	80.8	37.3	3.85	7.17	5.55	4.19	5.25	5.2	-5.02	0.00243	9.49e-06	Moderately soluble	-7.77	4.31e-06	1.68e-08	Poorly soluble	-5.31	0.00125	4.88e-06	Moderately soluble	High	Yes	No	Yes	No	Yes	No	No	-2.77	1	0	1	0	1	0.56	0	0
6	molecule 7	COc1c2ccoc2c(c2c1ccc(=O)o2)OC[C@H](C(O)(C)C)O	C17H18O7	0.538	0.545	334.32	24	13	0.35	5	7	2	86.83	102.27	2.61	1.57	2.06	0.29	2.67	1.84	-2.97	0.356	0.00106	Soluble	-3.33	0.157	0.00047	Soluble	-4.47	0.0114	3.42e-05	Moderately soluble	High	No	Yes	Yes	No	No	No	No	-7.22	0	0	0	0	0	0.55	0	1
7	molecule 8	COc1c2ccoc2c(c2c1ccc(=O)o2)OC[C@H]1OC1(C)C	C17H16O6	0.514	0.588	316.31	23	13	0.35	4	6	0	83.48	74.34	3.27	2.56	3.1	1.08	3.92	2.79	-3.57	0.0855	0.00027	Soluble	-3.77	0.0539	0.00017	Soluble	-5.58	0.000834	2.64e-06	Moderately soluble	High	Yes	No	Yes	Yes	Yes	Yes	Yes	-6.41	0	0	0	0	0	0.55	0	2
8	molecule 9	O=c1ccc2c(o1)c(O)c1c(c2)cco1	C11H6O4	0.712	0.546	202.16	15	13	0	0	4	1	54.28	63.58	1.69	1.67	2.24	0.89	2.4	1.78	-2.79	0.33	0.00163	Soluble	-2.62	0.486	0.0024	Soluble	-3.93	0.0237	0.000117	Soluble	High	Yes	No	Yes	No	No	No	No	-6.35	0	0	0	0	0	0.55	0	1
9	molecule 10	OC(=O)C[C@@H](C(=O)O)N	C4H7NO4	0.958	0.647	133.1	9	0	0.5	3	5	3	27.59	100.62	-0.09	-3.89	-1.13	-3.59	-1.49	-2.04	1.98	12800	96.3	Highly soluble	2.37	31400	236	Highly soluble	1.31	2730	20.5	Soluble	High	No	No	No	No	No	No	No	-9.87	0	4	0	0	3	0.56	0	0
10	molecule 11	COc1c2ccc(=O)oc2cc2c1cco2	C12H8O4	0.67	0.542	216.19	16	13	0.08	1	4	0	58.75	52.58	2.29	1.93	2.55	1.18	2.88	2.16	-2.93	0.253	0.00117	Soluble	-2.66	0.475	0.0022	Soluble	-4.63	0.00501	2.32e-05	Moderately soluble	High	Yes	No	Yes	No	No	No	No	-6.25	0	0	0	0	0	0.55	0	1
11	molecule 13	COc1c2ccoc2c(c2c1ccc(=O)o2)OCC(C(=C)C)O	C17H16O6	0.548	0.555	316.31	23	13	0.24	5	6	1	85.16	82.04	3.02	2.87	2.86	1.01	3.44	2.64	-3.7	0.0635	0.000201	Soluble	-4.25	0.0177	5.59e-05	Moderately soluble	-5.06	0.00274	8.67e-06	Moderately soluble	High	No	No	Yes	Yes	Yes	No	No	-6.19	0	0	0	0	0	0.55	0	2
12	molecule 14	CC(=CCc1c2ccc(=O)oc2c(c2c1cco2)O)C	C16H14O4	0.638	0.473	270.28	20	13	0.19	2	4	1	78	63.58	2.62	3.88	3.75	2.14	3.97	3.27	-4.31	0.0133	4.91e-05	Moderately soluble	-4.91	0.0033	1.22e-05	Moderately soluble	-5.2	0.00173	6.38e-06	Moderately soluble	High	Yes	No	Yes	Yes	Yes	No	No	-5.19	0	0	0	0	0	0.55	0	2
13	molecule 15	CC(=CCc1c2occc2c(c2c1oc(=O)cc2)O)C	C16H14O4	0.614	0.45	270.28	20	13	0.19	2	4	1	78	63.58	2.7	3.88	3.75	2.14	3.97	3.29	-4.31	0.0133	4.91e-05	Moderately soluble	-4.91	0.0033	1.22e-05	Moderately soluble	-5.2	0.00173	6.38e-06	Moderately soluble	High	Yes	No	Yes	Yes	Yes	No	No	-5.19	0	0	0	0	0	0.55	0	2
14	molecule 16	O=c1ccc2c(o1)c1ccoc1cc2	C11H6O3	0.684	0.603	186.16	14	13	0	0	3	0	52.26	43.35	2.03	2.08	2.54	1.48	2.91	2.21	-2.99	0.19	0.00102	Soluble	-2.62	0.447	0.0024	Soluble	-4.5	0.00587	3.16e-05	Moderately soluble	High	Yes	No	Yes	No	No	No	No	-5.96	0	0	0	0	1	0.55	0	1
15	molecule 17	O=c1ccc2c(o1)cc1c(c2OC[C@H](C(O)(C)C)O)cco1	C16H16O6	0.594	0.466	304.29	22	13	0.31	4	6	2	80.34	93.04	2.46	1.25	2.05	0.57	2.61	1.79	-2.69	0.625	0.00205	Soluble	-2.8	0.48	0.00158	Soluble	-4.36	0.0134	4.42e-05	Moderately soluble	High	No	Yes	Yes	No	No	No	No	-7.27	0	0	0	0	0	0.55	0	1
16	molecule 25	CC(=CCc1cc2ccc(=O)oc2cc1O)C	C14H14O3	0.524	0.51	230.26	17	10	0.21	2	3	1	68.23	50.44	2.59	3.48	3.01	2.37	3.5	2.99	-3.76	0.0397	0.000172	Soluble	-4.22	0.0138	6e-05	Moderately soluble	-4.31	0.0112	4.86e-05	Moderately soluble	High	Yes	No	Yes	No	No	No	No	-5.23	0	0	0	0	0	0.55	0	2
17	molecule 26	CC(=C)/C=C/C1CC1(C)C	C10H16	0.84	0.599	136.23	10	0	0.6	2	0	0	46.86	0	2.84	3.9	3.16	3.27	3.04	3.24	-3.01	0.133	0.000978	Soluble	-3.6	0.0344	0.000252	Soluble	-2.13	0.998	0.00733	Soluble	Low	Yes	No	No	No	Yes	No	No	-4.36	0	1	0	0	2	0.55	0	1
18	molecule 28	O=C1CCCCCCCCCCCCCCO1	C15H28O2	0.95	0.723	240.38	17	0	0.93	0	2	0	73.39	26.3	3.25	5.77	4.61	3.55	3.92	4.22	-4.97	0.0026	1.08e-05	Moderately soluble	-6.09	0.000195	8.11e-07	Poorly soluble	-3.69	0.0486	0.000202	Soluble	High	Yes	No	No	No	Yes	No	No	-3.67	0	0	0	0	1	0.55	0	0
19	molecule 30	CC(=CCOc1c2occc2cc2c1oc(=O)cc2)C	C16H14O4	0.628	0.556	270.28	20	13	0.19	3	4	0	77.5	52.58	3.05	3.5	3.88	2.14	3.99	3.31	-4	0.0268	9.91e-05	Moderately soluble	-4.29	0.0139	5.16e-05	Moderately soluble	-5.51	0.000833	3.08e-06	Moderately soluble	High	Yes	No	Yes	Yes	Yes	No	No	-5.46	0	0	0	0	0	0.55	0	2
20	molecule 31	CC(=CCOc1c2ccoc2cc2c1ccc(=O)o2)C	C16H14O4	0.634	0.483	270.28	20	13	0.19	3	4	0	77.5	52.58	3.07	3.43	3.88	2.14	3.99	3.3	-3.96	0.0297	0.00011	Soluble	-4.21	0.0165	6.1e-05	Moderately soluble	-5.51	0.000833	3.08e-06	Moderately soluble	High	Yes	No	Yes	Yes	Yes	No	No	-5.51	0	0	0	0	0	0.55	0	2
21	molecule 32	O=c1ccc2c(o1)cc1c(c2)CC(O1)C(O)(C)C	C14H14O4	0.634	0.549	246.26	18	10	0.36	1	4	1	67.45	59.67	2.55	1.91	1.87	1.6	2.78	2.14	-2.92	0.299	0.00122	Soluble	-2.79	0.403	0.00164	Soluble	-3.93	0.0292	0.000119	Soluble	High	Yes	No	Yes	No	No	No	No	-6.45	0	0	0	0	0	0.55	0	1
22	molecule 33	CC1CCCCCCCCC1	C11H22	0.948	0.682	154.29	11	0	1	0	0	0	52.88	0	2.9	5.78	4.15	4.72	3.55	4.22	-4.44	0.00563	3.65e-05	Moderately soluble	-5.55	0.000436	2.82e-06	Moderately soluble	-2.8	0.242	0.00157	Soluble	Low	Yes	No	No	No	Yes	No	No	-3.14	1	1	0	0	3	0.55	0	0
23	molecule 34	O=C1c2c3CCCC(=C)c3ccc2c2c(C1=O)c(C)co2	C18H14O3	0.6	0.574	278.3	21	11	0.22	0	3	0	80.33	47.28	2.59	3.32	3.98	1.93	5.16	3.4	-4.04	0.0251	9.02e-05	Moderately soluble	-3.99	0.0285	0.000103	Soluble	-6.34	0.000128	4.6e-07	Poorly soluble	High	Yes	No	Yes	Yes	Yes	Yes	Yes	-5.64	0	0	0	0	0	0.55	2	1
24	molecule 35	CCC(CCCCCCCCCCCC(=O)O)C	C16H32O2	0.916	0.389	256.42	18	0	0.94	13	2	1	80.8	37.3	3.78	6.9	5.41	4.19	5.08	5.07	-4.92	0.00309	1.21e-05	Moderately soluble	-7.49	8.21e-06	3.2e-08	Poorly soluble	-4.94	0.00296	1.15e-05	Moderately soluble	High	Yes	No	No	No	Yes	No	No	-2.97	1	0	1	0	1	0.56	0	0
25	molecule 37	OC[C@H]1O[C@@H](OC([C@@H]2Oc3c(C2)cc2c(c3)oc(=O)cc2)(C)C)[C@@H]([C@H]([C@@H]1O)O)O	C20H24O9	0.598	0.315	408.4	29	10	0.55	4	9	4	99.83	138.82	2.24	0.32	-0.31	-0.56	0.67	0.47	-2.56	1.11	0.00272	Soluble	-2.8	0.65	0.00159	Soluble	-2.23	2.4	0.00587	Soluble	Low	No	No	No	No	No	No	No	-8.56	0	0	0	1	0	0.55	0	1
26	molecule 38	C=CCCCCCCC(=O)O	C9H16O2	0.888	0.342	156.22	11	0	0.67	7	2	1	46.67	37.3	2.1	2.78	2.6	2.17	2.19	2.37	-2.1	1.25	0.00798	Soluble	-3.22	0.0943	0.000604	Soluble	-2.11	1.2	0.00769	Soluble	High	Yes	No	No	No	No	No	No	-5.28	0	1	0	0	1	0.56	0	1
27	molecule 39	CCCCCCCCCC1CC1	C12H24	0.906	0.404	168.32	12	0	1	8	0	0	57.68	0	3.6	6.21	4.47	5	4.35	4.73	-4.27	0.00908	5.4e-05	Moderately soluble	-6	0.00017	1.01e-06	Moderately soluble	-4.1	0.0134	7.98e-05	Moderately soluble	Low	No	No	Yes	No	No	No	No	-2.92	1	0	0	0	3	0.55	0	0
28	molecule 42	O=c1ccc2c(o1)cc1c(c2OC[C@@H]2OC2(C)C)cco1	C16H14O5	0.588	0.536	286.28	21	13	0.31	3	5	0	76.98	65.11	3	2.24	3.1	1.39	3.88	2.72	-3.29	0.148	0.000517	Soluble	-3.24	0.164	0.000572	Soluble	-5.46	0.000981	3.43e-06	Moderately soluble	High	Yes	Yes	Yes	Yes	Yes	Yes	Yes	-6.46	0	0	0	0	0	0.55	0	2
29	molecule 43	COC([C@@H](COc1c2ccoc2cc2c1ccc(=O)o2)O)(C)C	C17H18O6	0.566	0.468	318.32	23	13	0.35	5	6	1	85.07	82.04	2.96	1.78	2.7	0.82	3.14	2.28	-3.02	0.302	0.000948	Soluble	-3.12	0.241	0.000757	Soluble	-5.05	0.00284	8.91e-06	Moderately soluble	High	No	Yes	Yes	No	No	No	No	-6.98	0	0	0	0	0	0.55	0	1
30	molecule 44	O=c1ccc2c(o1)cc1c(c2OCC(C(=C)C)O)cco1	C16H14O5	0.622	0.465	286.28	21	13	0.19	4	5	1	78.66	72.81	2.75	2.55	2.86	1.31	3.38	2.57	-3.42	0.11	0.000384	Soluble	-3.73	0.0538	0.000188	Soluble	-4.95	0.00323	1.13e-05	Moderately soluble	High	Yes	No	Yes	Yes	Yes	No	No	-6.24	0	0	0	0	0	0.55	0	2
31	molecule 45	CCCCCCCCCCCCCC=C	C15H30	0.944	0.395	210.4	15	0	0.87	12	0	0	73.74	0	4.31	8.41	5.87	6.04	5.76	6.08	-5.65	0.00047	2.23e-06	Moderately soluble	-8.28	1.11e-06	5.27e-09	Poorly soluble	-5.58	0.000557	2.65e-06	Moderately soluble	Low	No	No	Yes	No	Yes	No	No	-1.61	1	1	1	0	2	0.55	0	1
32	molecule 46	CC(C1CCC(=C)C=C1)C	C10H16	0.688	0.641	136.23	10	0	0.6	1	0	0	47.12	0	2.65	3.44	3.16	3.27	2.84	3.07	-2.79	0.223	0.00164	Soluble	-3.12	0.103	0.000757	Soluble	-2.03	1.28	0.00942	Soluble	Low	Yes	No	No	No	No	No	No	-4.69	0	1	0	0	2	0.55	0	0
33	molecule 48	CCCCCCCCCCCCC=C	C14H28	0.944	0.395	196.37	14	0	0.86	11	0	0	68.94	0	4.1	7.87	5.48	5.79	5.32	5.71	-5.29	0.00101	5.13e-06	Moderately soluble	-7.72	3.76e-06	1.91e-08	Poorly soluble	-5.17	0.00133	6.76e-06	Moderately soluble	Low	No	No	Yes	No	Yes	No	No	-1.91	1	0	1	0	3	0.55	0	1
34	molecule 50	CCCCCCCCCC=C	C11H22	0.944	0.395	154.29	11	0	0.82	8	0	0	54.52	0	3.4	6.24	4.31	4.97	3.99	4.58	-4.2	0.00974	6.31e-05	Moderately soluble	-6.03	0.000145	9.41e-07	Poorly soluble	-3.94	0.0179	0.000116	Soluble	Low	Yes	No	Yes	No	No	No	No	-2.81	1	1	0	0	3	0.55	0	1
35	molecule 51	C=CCCCCCCCCC(=O)O	C11H20O2	0.888	0.329	184.28	13	0	0.73	9	2	1	56.29	37.3	2.62	3.86	3.38	2.76	3.06	3.13	-2.82	0.279	0.00151	Soluble	-4.34	0.00842	4.57e-05	Moderately soluble	-2.94	0.212	0.00115	Soluble	High	Yes	No	No	No	No	No	No	-4.68	0	0	0	0	1	0.56	0	1
36	molecule 52	CC(C(O)C)O	C4H10O2	0.998	0.677	90.12	6	0	1	1	2	2	23.67	40.46	1.26	-0.92	-0.25	-0.18	-0.36	-0.09	0.25	159	1.77	Highly soluble	0.55	323	3.58	Highly soluble	0.5	282	3.13	Soluble	High	No	No	No	No	No	No	No	-7.5	0	3	0	0	2	0.55	0	0
37	molecule 53	COc1c2ccoc2c(c2c1ccc(=O)o2)OC[C@H](C(O)(C)C)O	C17H18O7	0.538	0.545	334.32	24	13	0.35	5	7	2	86.83	102.27	2.61	1.57	2.06	0.29	2.67	1.84	-2.97	0.356	0.00106	Soluble	-3.33	0.157	0.00047	Soluble	-4.47	0.0114	3.42e-05	Moderately soluble	High	No	Yes	Yes	No	No	No	No	-7.22	0	0	0	0	0	0.55	0	1
38	molecule 55	COc1ccc(c(c1)O)C(=O)C	C9H10O3	0.802	0.594	166.17	12	6	0.22	2	3	1	45.15	46.53	2.06	1.98	1.6	0.83	1.68	1.63	-2.36	0.733	0.00441	Soluble	-2.58	0.434	0.00261	Soluble	-2.28	0.876	0.00527	Soluble	High	Yes	No	Yes	No	No	No	No	-5.91	0	0	0	0	1	0.55	0	0
39	molecule 56	COc1cc2oc(=O)ccc2cc1CC=C(C)C	C15H16O3	0.534	0.474	244.29	18	10	0.27	3	3	0	72.7	39.44	3.1	3.81	3.31	2.63	4.03	3.37	-3.97	0.0263	0.000108	Soluble	-4.33	0.0113	4.64e-05	Moderately soluble	-5.01	0.00237	9.68e-06	Moderately soluble	High	Yes	No	Yes	Yes	Yes	No	No	-5.09	0	0	0	0	0	0.55	0	2
40	molecule 57	CC(=O)C(O)C	C4H8O2	1	0.633	88.11	6	0	0.75	1	2	1	22.7	37.3	0.98	-0.3	-0.04	-0.33	-0.04	0.05	-0.13	65.1	0.739	Very soluble	-0.02	83.5	0.948	Very soluble	0.03	93.3	1.06	Soluble	High	No	No	No	No	No	No	No	-7.05	0	3	0	0	2	0.55	0	0
41	molecule 58	CC1=CCC(C=C1)C(C)C	C10H16	0.774	0.606	136.23	10	0	0.6	1	0	0	47.12	0	2.64	3.21	3.16	3.27	2.55	2.97	-2.64	0.311	0.00229	Soluble	-2.88	0.179	0.00131	Soluble	-1.78	2.27	0.0167	Soluble	Low	Yes	No	No	No	No	No	No	-4.85	0	1	0	0	2	0.55	0	0
42	molecule 59	CC1=CCC2CC1C2(C)C	C10H16	0.794	0.66	136.23	10	0	0.8	0	0	0	45.22	0	2.63	4.48	3	4.29	2.79	3.44	-3.51	0.0424	0.000311	Soluble	-4.2	0.00859	6.31e-05	Moderately soluble	-2.23	0.806	0.00592	Soluble	Low	Yes	No	No	No	Yes	No	No	-3.95	1	1	0	0	2	0.55	0	1
43	molecule 60	O=c1ccc2c(o1)c1ccoc1cc2	C11H6O3	0.684	0.603	186.16	14	13	0	0	3	0	52.26	43.35	2.03	2.08	2.54	1.48	2.91	2.21	-2.99	0.19	0.00102	Soluble	-2.62	0.447	0.0024	Soluble	-4.5	0.00587	3.16e-05	Moderately soluble	High	Yes	No	Yes	No	No	No	No	-5.96	0	0	0	0	1	0.55	0	1
44	molecule 61	C=C1CCC2CC1C2(C)C	C10H16	0.816	0.675	136.23	10	0	0.8	0	0	0	45.22	0	2.59	4.16	3	4.29	3.08	3.42	-3.31	0.0674	0.000495	Soluble	-3.87	0.0185	0.000136	Soluble	-2.48	0.455	0.00334	Soluble	Low	Yes	No	No	No	Yes	No	No	-4.18	1	1	0	0	2	0.55	0	1
45	molecule 62	CC(=O)OC1CC2C(C1(C)CC2)(C)C	C12H20O2	0.88	0.354	196.29	14	0	0.92	2	2	0	56.33	26.3	2.5	4.3	2.76	2.76	2.66	3	-3.63	0.0456	0.000232	Soluble	-4.57	0.00534	2.72e-05	Moderately soluble	-2.58	0.52	0.00265	Soluble	High	Yes	No	No	No	Yes	No	No	-4.44	0	0	0	0	1	0.55	0	0
46	molecule 63	C=C1C2CCC(C1(C)C)C2	C10H16	0.836	0.714	136.23	10	0	0.8	0	0	0	45.22	0	2.58	4.22	3	4.29	3.08	3.43	-3.34	0.0618	0.000454	Soluble	-3.93	0.016	0.000117	Soluble	-2.48	0.455	0.00334	Soluble	Low	Yes	No	No	No	Yes	No	No	-4.13	1	1	0	0	2	0.55	0	1
47	molecule 64	O=C1CC2C(C1(C)CC2)(C)C	C10H16O	0.95	0.731	152.23	11	0	0.9	0	1	0	45.64	17.07	2.12	2.19	2.4	2.3	2.85	2.37	-2.16	1.04	0.00686	Soluble	-2.18	1	0.00657	Soluble	-2.6	0.383	0.00252	Soluble	High	Yes	No	No	No	No	No	No	-5.67	0	1	0	0	2	0.55	0	0
48	molecule 67	CCC(=O)OC/C=C(/CCC=C(C)C)\C	C13H22O2	0.93	0.328	210.31	15	0	0.62	7	2	0	64.94	26.3	3.57	4.51	3.63	3.22	3.42	3.67	-3.52	0.063	0.0003	Soluble	-4.78	0.00346	1.65e-05	Moderately soluble	-2.92	0.251	0.00119	Soluble	High	Yes	No	No	No	No	No	No	-4.38	0	0	0	0	0	0.55	0	1
49	molecule 68	CC1=CCC(C)(C)C=CCC(=CCC1)C	C15H24	0.724	0.646	204.35	15	0	0.6	0	0	0	70.42	0	3.27	4.55	5.04	4.53	3.91	4.26	-3.97	0.0217	0.000106	Soluble	-4.27	0.0109	5.34e-05	Moderately soluble	-3.52	0.0619	0.000303	Soluble	Low	No	No	No	No	Yes	No	No	-4.32	1	0	0	0	1	0.55	0	1
50	molecule 69	CC1=CCC(CC1)C(=C)C	C10H16	0.844	0.607	136.23	10	0	0.6	1	0	0	47.12	0	2.72	4.57	3.31	3.27	2.97	3.37	-3.5	0.0433	0.000318	Soluble	-4.29	0.00693	5.09e-05	Moderately soluble	-2.26	0.754	0.00553	Soluble	Low	Yes	No	No	No	Yes	No	No	-3.89	0	1	0	0	2	0.55	0	1
51	molecule 70	C=CC(=C)CCC=C(C)C	C10H16	0.892	0.519	136.23	10	0	0.4	4	0	0	48.76	0	2.89	4.17	3.48	3.56	3.05	3.43	-3.05	0.122	0.000896	Soluble	-3.88	0.018	0.000132	Soluble	-2.42	0.524	0.00385	Soluble	Low	Yes	No	No	No	No	No	No	-4.17	0	1	0	0	2	0.55	0	2
52	molecule 71	CCCCCCCCC	C9H20	0.99	0.46	128.26	9	0	1	6	0	0	45.38	0	3.06	5.65	3.76	4.52	3.11	4.02	-3.8	0.0204	0.000159	Soluble	-5.41	0.000494	3.85e-06	Moderately soluble	-3.45	0.0457	0.000356	Soluble	Low	Yes	No	No	No	No	No	No	-3.07	1	1	0	0	3	0.55	0	0
53	molecule 72	c1ccc2c(c1)cccc2	C10H8	0.906	0.754	128.17	10	10	0	0	0	0	43.95	0	1.99	3.3	2.84	4.26	3.11	3.1	-3.45	0.0451	0.000352	Soluble	-2.98	0.136	0.00106	Soluble	-4.03	0.0119	9.27e-05	Moderately soluble	Low	Yes	No	Yes	No	No	No	No	-4.74	1	2	0	0	2	0.55	0	0
54	molecule 73	C=C[C@](CC/C=C(/CCC=C(C)C)\C)(O)C	C15H26O	0.878	0.512	222.37	16	0	0.6	7	1	1	74	20.23	3.64	4.83	4.4	3.86	4.21	4.19	-3.8	0.0353	0.000159	Soluble	-4.99	0.00229	1.03e-05	Moderately soluble	-3.15	0.156	0.0007	Soluble	High	Yes	No	Yes	No	Yes	No	No	-4.23	0	0	0	0	1	0.55	0	1
55	molecule 75	O=c1ccc2c(o1)cc1c(c2OC[C@@H]2OC2(C)C)cco1	C16H14O5	0.588	0.536	286.28	21	13	0.31	3	5	0	76.99	65.11	3	2.24	3.1	1.39	3.88	2.72	-3.29	0.148	0.000517	Soluble	-3.24	0.164	0.000572	Soluble	-5.46	0.000981	3.43e-06	Moderately soluble	High	Yes	Yes	Yes	Yes	Yes	Yes	Yes	-6.46	0	0	0	0	0	0.55	0	2
56	molecule 76	CC(c1ccc(c(c1)O)C)C	C10H14O	0.764	0.628	150.22	11	6	0.4	1	1	1	48.01	20.23	2.24	3.49	2.82	2.76	2.79	2.82	-3.31	0.074	0.000492	Soluble	-3.6	0.0379	0.000253	Soluble	-3.01	0.146	0.000971	Soluble	High	Yes	No	Yes	No	No	No	No	-4.74	0	1	0	0	2	0.55	0	0
57	molecule 77	Cc1ccc(cc1)C(C)C	C10H14	0.888	0.829	134.22	10	6	0.4	1	0	0	45.99	0	2.51	4.1	3.12	4.47	3.29	3.5	-3.63	0.0312	0.000233	Soluble	-3.81	0.021	0.000156	Soluble	-3.57	0.0358	0.000267	Soluble	Low	Yes	No	No	No	No	Yes	No	-4.21	1	1	0	0	2	0.55	0	0
58	molecule 78	CC1=CCC(CC1)(O)C(C)C	C10H18O	0.826	0.65	154.25	11	0	0.8	1	1	1	48.8	20.23	2.51	3.26	2.5	2.3	2.44	2.6	-2.78	0.254	0.00164	Soluble	-3.36	0.0675	0.000438	Soluble	-1.91	1.92	0.0124	Soluble	High	Yes	No	No	No	No	No	No	-4.93	0	1	0	0	2	0.55	0	1
59	molecule 79	C=CC(=C)CC/C=C(/CCC=C(C)C)\C	C15H24	0.868	0.457	204.35	15	0	0.47	7	0	0	72.32	0	3.86	6.03	5.2	4.84	4.93	4.97	-4.44	0.00735	3.6e-05	Moderately soluble	-5.81	0.000318	1.55e-06	Moderately soluble	-3.74	0.0373	0.000182	Soluble	Low	No	No	Yes	No	Yes	No	No	-3.27	1	0	0	0	2	0.55	0	2
60	molecule 80	CC1=CCCC(=C)[C@@H]2[C@@H](CC1)C(C2)(C)C	C15H24	0.754	0.576	204.35	15	0	0.73	0	0	0	68.78	0	3.29	4.38	4.73	4.63	4.19	4.24	-3.87	0.0278	0.000136	Soluble	-4.1	0.0164	8.01e-05	Moderately soluble	-3.77	0.0349	0.000171	Soluble	Low	No	No	No	Yes	Yes	No	No	-4.44	1	0	0	0	1	0.55	0	1
61	molecule 81	CCOC(=O)C	C4H8O2	0.992	0.397	88.11	6	0	0.75	2	2	0	22.63	26.3	1.7	0.73	0.57	0.49	0.28	0.75	-0.71	17	0.193	Very soluble	-0.86	12.1	0.138	Very soluble	-0.65	19.9	0.225	Soluble	High	Yes	No	No	No	No	No	No	-6.32	0	3	0	0	2	0.55	0	0
62	molecule 82	CCC(=O)OC/C=C(/CCC=C(C)C)\C	C13H22O2	0.93	0.328	210.31	15	0	0.62	7	2	0	64.94	26.3	3.57	4.51	3.63	3.22	3.42	3.67	-3.52	0.063	0.0003	Soluble	-4.78	0.00346	1.65e-05	Moderately soluble	-2.92	0.251	0.00119	Soluble	High	Yes	No	No	No	No	No	No	-4.38	0	0	0	0	0	0.55	0	1
63	molecule 83	CCOC(=O)C	C4H8O2	0.992	0.397	88.11	6	0	0.75	2	2	0	22.63	26.3	1.7	0.73	0.57	0.49	0.28	0.75	-0.71	17	0.193	Very soluble	-0.86	12.1	0.138	Very soluble	-0.65	19.9	0.225	Soluble	High	Yes	No	No	No	No	No	No	-6.32	0	3	0	0	2	0.55	0	0
64	molecule 84	CCCCCCCCC	C9H20	0.99	0.46	128.26	9	0	1	6	0	0	45.38	0	3.06	5.65	3.76	4.52	3.11	4.02	-3.8	0.0204	0.000159	Soluble	-5.41	0.000494	3.85e-06	Moderately soluble	-3.45	0.0457	0.000356	Soluble	Low	Yes	No	No	No	No	No	No	-3.07	1	1	0	0	3	0.55	0	0
[truncated: 2 more columns]
